# Supplementary material for: Interactions of a Bacterial RND Transporter with a Transmembrane Small Protein in a Lipid Environment
Source: Structure. 2020 Jun 2;28(6):625–634.e6. doi: 10.1016/j.str.2020.03.013 (PMC7267776; doi:10.1016/j.str.2020.03.013)
Supplement: Table S2. Provides Root-Mean-Square Fits in Angstrom for Pairwise Comparisons of the Cryo-EM Structures Determined in This Study, Related to Figure 3 [file mmc2.xlsx]

## Sheet: Sheet1
Table S2. Root mean square fits in angstrom for pairwise comparisons of the cryoEM structures determined in this study. Related to Figure 3.
Whole Trimer
	AcrBZ crystal structure (4DX5)	AcrB	AcrBZ	AcrB + additional cardiolipin (add. CL)	AcrBZ + add. CL
AcrBZ crystal structure (4DX5)	X	0.803	0.769	0.838	0.847
AcrB		X	0.46	0.26	0.445
AcrBZ			X	0.46	0.317
AcrB + add. CL				X	0.435
AcrBZ + add CL					X
Whole Trimer: Protomer L
	AcrBZ crystal structure (4DX5)	AcrB	AcrBZ	AcrB + add. CL	AcrBZ + add. CL
AcrBZ crystal structure (4DX5)	X	0.757	0.628	0.753	0.753
AcrB		X	0.431	0.248	0.416
AcrBZ			X	0.435	0.322
AcrB + add. CL				X	0.428
AcrBZ + add CL					X
Whole Trimer: Protomer T
	AcrBZ crystal structure (4DX5)	AcrB	AcrBZ	AcrB + add. CL	AcrBZ + add. CL
AcrBZ crystal structure (4DX5)	X	0.685	0.702	0.738	0.794
AcrB		X	0.408	0.253	0.441
AcrBZ			X	0.429	0.291
AcrB + add. CL				X	0.435
AcrBZ + add CL					X
Whole Trimer: Protomer O
	AcrBZ crystal structure (4DX5)	AcrB	AcrBZ	AcrB + add. CL	AcrBZ + add. CL
AcrBZ crystal structure (4DX5)	X	0.601	0.588	0.636	0.559
AcrB		X	0.368	0.228	0.358
AcrBZ			X	0.402	0.266
AcrB + add. CL				X	0.371
AcrBZ + add CL					X
PN2 Domain: Protomer L
	AcrBZ crystal structure (4DX5)	AcrB	AcrBZ	AcrB + add. CL	AcrBZ + add. CL
AcrBZ crystal structure (4DX5)	X	0.406	0.393	0.417	0.402
AcrB		X	0.251	0.202	0.229
AcrBZ			X	0.266	0.232
AcrB + add. CL				X	0.299
AcrBZ + add CL					X
PN2 Domain: Protomer T
	AcrBZ crystal structure (4DX5)	AcrB	AcrBZ	AcrB + add. CL	AcrBZ + add. CL
AcrBZ crystal structure (4DX5)	X	0.593	0.528	0.661	0.582
AcrB		X	0.417	0.342	0.461
AcrBZ			X	0.52	0.234
AcrB + add. CL				X	0.551
AcrBZ + add CL					X
PN2 Domain: Protomer O
	AcrBZ crystal structure (4DX5)	AcrB	AcrBZ	AcrB + add. CL	AcrBZ + add. CL
AcrBZ crystal structure (4DX5)	X	0.431	0.391	0.476	0.419
AcrB		X	0.25	0.229	0.287
AcrBZ			X	0.317	0.245
AcrB + add. CL				X	0.281
AcrBZ + add CL					X
PC2 Domain: Protomer L
	AcrBZ crystal structure (4DX5)	AcrB	AcrBZ	AcrB + add. CL	AcrBZ + add. CL
AcrBZ crystal structure (4DX5)	X	0.412	0.335	0.46	0.346
AcrB		X	0.331	0.267	0.321
AcrBZ			X	0.375	0.212
AcrB + add. CL				X	0.388
AcrBZ + add CL					X
PC2 Domain: Protomer T
	AcrBZ crystal structure (4DX5)	AcrB	AcrBZ	AcrB + add. CL	AcrBZ + add. CL
AcrBZ crystal structure (4DX5)	X	0.397	0.36	0.462	0.377
AcrB		X	0.308	0.229	0.312
AcrBZ			X	0.354	0.208
AcrB + add. CL				X	0.361
AcrBZ + add CL					X
PC2 Domain: Protomer O
	AcrBZ crystal structure (4DX5)	AcrB	AcrBZ	AcrB + add. CL	AcrBZ + add. CL
AcrBZ crystal structure (4DX5)	X	0.408	0.383	0.485	0.367
AcrB		X	0.277	0.217	0.302
AcrBZ			X	0.384	0.216
AcrB + add. CL				X	0.351
AcrBZ + add CL					X
PC1 Domain: Protomer L
	AcrBZ crystal structure (4DX5)	AcrB	AcrBZ	AcrB + add. CL	AcrBZ + add. CL
AcrBZ crystal structure (4DX5)	X	0.652	0.519	0.678	0.553
AcrB		X	0.536	0.365	0.694
AcrBZ			X	0.671	0.452
AcrB + add. CL				X	0.869
AcrBZ + add CL					X
PC1 Domain: Protomer T
	AcrBZ crystal structure (4DX5)	AcrB	AcrBZ	AcrB + add. CL	AcrBZ + add. CL
AcrBZ crystal structure (4DX5)	X	0.618	0.698	0.658	0.687
AcrB		X	0.476	0.266	0.418
AcrBZ			X	0.503	0.405
AcrB + add. CL				X	0.475
AcrBZ + add CL					X
PC1 Domain: Protomer O
	AcrBZ crystal structure (4DX5)	AcrB	AcrBZ	AcrB + add. CL	AcrBZ + add. CL
AcrBZ crystal structure (4DX5)	X	0.557	0.495	0.644	0.53
AcrB		X	0.382	0.294	0.365
AcrBZ			X	0.484	0.286
AcrB + add. CL				X	0.484
AcrBZ + add CL					X
TM Repeat 1*: Protomer L
	AcrBZ crystal structure (4DX5)	AcrB	AcrBZ	AcrB + add. CL	AcrBZ + add. CL
AcrBZ crystal structure (4DX5)	x	0.912	0.861	0.883	0.835
AcrB		x	0.421	0.288	0.511
AcrBZ			x	0.458	0.37
AcrB + add. CL				x	0.511
AcrBZ + add CL					x
* NB: TM repeat 1 consists of TMH1 + TMH3­–6
TM Repeat 1: Protomer T
	AcrBZ crystal structure (4DX5)	AcrB	AcrBZ	AcrB + add. CL	AcrBZ + add. CL
AcrBZ crystal structure (4DX5)	X	0.942	0.847	0.966	0.928
AcrB		X	0.39	0.25	0.373
AcrBZ			X	0.411	0.274
AcrB + add. CL				X	0.416
AcrBZ + add CL					X
TM Repeat 1: Protomer O
	AcrBZ crystal structure (4DX5)	AcrB	AcrBZ	AcrB + add. CL	AcrBZ + add. CL
AcrBZ crystal structure (4DX5)	X	1.344	1.229	1.328	1.207
AcrB		X	0.408	0.256	0.406
AcrBZ			X	0.434	0.312
AcrB + add. CL				X	0.432
AcrBZ + add CL					X
TM Repeat 2**: Protomer L
	AcrBZ crystal structure (4DX5)	AcrB	AcrBZ	AcrB + add. CL	AcrBZ + add. CL
AcrBZ crystal structure (4DX5)	X	0.926	0.794	0.922	0.803
AcrB		X	0.547	0.317	0.524
AcrBZ			X	0.552	0.372
AcrB + add. CL				X	0.552
AcrBZ + add CL					X
** NB: TM repeat 2 consists of TMH7 + TMH9–12
TM Repeat 2: Protomer T
	AcrBZ crystal structure (4DX5)	AcrB	AcrBZ	AcrB + add. CL	AcrBZ + add. CL
AcrBZ crystal structure (4DX5)	X	1.008	0.87	0.992	0.85
AcrB		X	0.421	0.258	0.441
AcrBZ			X	0.459	0.275
AcrB + add. CL				X	0.487
AcrBZ + add CL					X
TM Repeat 2: Protomer O
	AcrBZ crystal structure (4DX5)	AcrB	AcrBZ	AcrB + add. CL	AcrBZ + add. CL
AcrBZ crystal structure (4DX5)	X	0.916	0.88	0.949	0.819
AcrB		X	0.486	0.273	0.446
AcrBZ			X	0.559	0.332
AcrB + add. CL				X	0.52
AcrBZ + add CL					X
